# Supplementary material for: iTCep: a deep learning framework for identification of T cell epitopes by harnessing fusion features
Source: Front Genet. 2023 May 9;14:1141535. doi: 10.3389/fgene.2023.1141535 (PMC10203616; doi:10.3389/fgene.2023.1141535)
Supplement: Supplementary file 1 [file Table1.XLSX]

## Sheet: Supplementary Table 1
Supplementary Table S1: Detailed information of physicochemical properties.
	aa	hydrophobicity	Molecular_weight	Bulkiness	Polarity	Recognition_factors	Hphob. OMH / Sweet et al.	Hphob. HPLC / Wilson & al	Ratio	Average_flexibility	beta-sheet / Chou & Fasman	alpha-helix / Deleage & Roux	beta-turn / Deleage & Roux	Relative_mutability	Number of codon(s)	Refractivity	Transmembrane tendency	accessible residues	Average area buried	Conformational parameter for coil	Total beta-strand	Parallel beta-strand
Ala	A	1.8	89	11.5	8.1	78	-0.4	-0.3	0	0.36	0.83	1.489	0.788	100	4	4.34	0.38	6.6	86.6	0.824	0.92	1
Arg	R	-4.5	174	14.28	10.5	95	-0.59	-1.1	0.65	0.53	0.93	1.224	0.912	65	6	26.66	-2.57	4.5	162.2	0.893	0.93	0.68
Asn	N	-3.5	132	12.82	11.6	94	-0.92	-0.2	1.33	0.46	0.89	0.772	1.572	134	2	13.28	-1.62	6.7	103.3	1.167	0.6	0.54
Asp	D	-3.5	133	11.68	13	81	-1.31	-1.4	1.38	0.51	0.54	0.924	1.197	106	2	12	-3.27	7.7	97.8	1.197	0.48	0.5
Cys	C	2.5	121	13.46	5.5	89	0.17	6.3	2.75	0.35	1.19	0.966	0.965	20	1	35.77	-0.3	0.9	132.3	0.953	1.16	0.91
Gln	Q	-3.5	146	14.45	10.5	87	-0.91	-0.2	0.89	0.49	1.1	1.164	0.997	93	2	17.56	-1.84	5.2	119.2	0.947	0.95	0.28
Glu	E	-3.5	147	13.57	12.3	78	-1.22	0	0.92	0.5	0.37	1.504	1.149	102	2	17.26	-2.9	5.7	113.9	0.761	0.61	0.59
Gly	G	-0.4	75	3.4	9	84	-0.67	1.2	0.74	0.54	0.75	0.51	1.86	49	4	0	-0.19	6.7	62.9	1.251	0.61	0.79
His	H	-3.2	155	13.69	10.4	84	-0.64	-1.3	0.58	0.32	0.87	1.003	0.97	66	2	21.81	-1.44	2.5	155.8	1.068	0.93	0.38
Ile	I	4.5	131	21.4	5.2	88	1.25	4.3	0	0.46	1.6	1.003	0.24	96	3	19.06	1.97	2.8	158	0.886	1.81	2.6
Leu	L	3.8	131	21.4	4.9	85	1.22	6.6	0	0.37	1.3	1.236	0.67	40	6	18.78	1.82	4.8	164.1	0.81	1.3	1.42
Lys	K	-3.9	146	15.71	11.3	87	-0.67	-3.6	0.33	0.47	0.74	1.172	1.302	56	2	21.29	-3.46	10.3	115.5	0.897	0.7	0.59
Met	M	1.9	149	16.25	5.7	80	1.02	2.5	0	0.3	1.05	1.363	0.436	94	1	21.64	1.4	1	172.9	0.81	1.19	1.49
Phe	F	2.8	165	19.8	5.2	81	1.92	7.5	0	0.31	1.38	1.195	0.624	41	2	29.4	1.98	2.4	194.1	0.797	1.25	1.3
Pro	P	-1.6	115	17.43	8	91	-0.49	2.2	0.39	0.51	0.55	0.492	1.415	56	4	10.93	-1.44	4.8	92.9	1.54	0.4	0.35
Ser	S	-0.8	105	9.47	9.2	107	-0.55	-0.6	1.42	0.51	0.75	0.739	1.316	120	6	6.35	-0.53	9.4	85.6	1.13	0.82	0.7
Thr	T	-0.7	119	15.77	8.6	93	-0.28	-2.2	0.71	0.44	1.19	0.785	0.739	97	4	11.01	-0.32	7	106.5	1.148	1.12	0.59
Trp	W	-0.9	204	21.67	5.4	104	0.5	7.9	0.13	0.31	1.37	1.09	0.546	18	1	42.53	1.53	1.4	224.6	0.941	1.54	0.89
Tyr	Y	-1.3	181	18.03	6.2	84	1.67	7.1	0.2	0.42	1.47	0.787	0.795	41	2	31.53	0.49	5.1	177.7	1.109	1.53	1.08
Val	V	4.2	117	21.57	5.9	89	0.91	5.9	0	0.39	1.7	0.99	0.387	74	4	13.92	1.46	4.5	141	0.772	1.81	2.63

## Sheet: Supplementary Table 2
Supplementary Table S2: Detailed results of model performance on 5-fold CV.
	fusion features	phychem-AAC	onehot-AAC	phychem-AAPP	onehot-AAPP
time1	fold1	87.45	88.35	88.44	89.11
	fold2	88.44	89.17	88.59	88.7
	fold3	89.43	88.56	89.57	89.49
	fold4	87.66	86.9	87.63	88.53
	fold5	89.11	88.73	88.29	88.67
	avg(+/-std)	88.42 (+/- 0.78)%	88.34 (+/- 0.77)%	88.50 (+/- 0.63)%	88.90 (+/- 0.35)%
time2	fold1	88.15	88.47	89.08	89.14
	fold2	87.86	85.77	88.09	89.34
	fold3	87.48	88	89.34	88.7
	fold4	88.42	87.54	87.69	89.08
	fold5	88.32	87.45	87.65	89.4
	avg(+/-std)	88.05 (+/- 0.34)%	87.45 (+/- 0.91)%	88.37 (+/- 0.71)%	89.13 (+/- 0.25)%
time3	fold1	87.63	87.71	87.6	88.44
	fold2	87.19	87.22	86.35	88.24
	fold3	89.56	87.69	89.43	88.88
	fold4	87.86	87.37	88.47	88.18
	fold5	88.55	87.19	88.58	88.44
	avg(+/-std)	88.16 (+/- 0.83)%	87.43 (+/- 0.22)%	88.09 (+/- 1.04)%	88.43 (+/- 0.25)%
time4	fold1	88.15	87.8	88.73	88.5
	fold2	87.63	87.51	88.7	87.74
	fold3	89.25	88.61	89.17	89.05
	fold4	88.61	88.56	88.27	88.91
	fold5	87.71	87.62	88.76	88.58
	avg(+/-std)	88.27 (+/- 0.60)%	88.02 (+/- 0.47)%	88.73 (+/- 0.29)%	88.56 (+/- 0.46)%
average(%)		88.223	87.811	88.4215	88.756

## Sheet: Supplementary Table 3
Supplementary Table S3: Detailed results of model performance on different classifiers.
Accuracy on testing dataset:
	phychem-AAC	onehot-AAC	phychem-AAPP	onehot-AAPP
SVM	0.888708	0.891961	0.888243	0.880344
DCT	0.846654	0.861989	0.855483	0.873606
RF	0.904507	0.904507	0.904043	0.904507
AdaBoost	0.844331	0.843634	0.880576	0.877788
AUCs on testing dataset:
	phychem-AAC	onehot-AAC	phychem-AAPP	onehot-AAPP
SVM	0.888708	0.891961	0.888243	0.880344
DCT	0.846654	0.861989	0.855483	0.873606
RF	0.904507	0.904507	0.904043	0.904507
AdaBoost	0.844331	0.843634	0.880576	0.877788
Accuracy on independent testing dataset I:
	phychem-AAC	onehot-AAC	phychem-AAPP	onehot-AAPP
SVM	0.50823	0.481481	0.841564	0.837449
DCT	0.557613	0.516461	0.6893	0.738683
RF	0.471193	0.471193	0.843621	0.851852
AdaBoost	0.483539	0.512346	0.833333	0.81893
AUCs on independent testing dataset I:
	phychem-AAC	onehot-AAC	phychem-AAPP	onehot-AAPP
SVM	0.50823	0.481481	0.841564	0.837449
DCT	0.557613	0.516461	0.6893	0.738683
RF	0.471193	0.471193	0.843621	0.851852
AdaBoost	0.483539	0.512346	0.833333	0.81893
